# Supplementary material for: Subset of Cortical Layer 6b Neurons Selectively Innervates Higher Order Thalamic Nuclei in Mice
Source: Cereb Cortex. 2018 Feb 22;28(5):1882–97. doi: 10.1093/cercor/bhy036 (PMC6018949; doi:10.1093/cercor/bhy036)
Supplement: Supplementary Data [file bhy036suppl_1.zip]

Archive with 11 entries (11 files):
- SupplTextandFigurelegends.docx
- Suppl_Figure1a_Non-corticalexpressioninadultbrain.tif
- Suppl_Figure2_Po-DiAlabelledcellinSPofS1.tif
- Suppl_Figure3_new_VGluT1synapsesinPObutnotTRN.tif
- Suppl_Figure4_projection_summary_WholeFlatmap.tif
- Suppl_Figure5a_DifferentCre_comparison.tif
- Suppl_Figure6_L5singlecellreconstruction.tif
- Suppl_Figure7_L6asinglecellreconstruction.tif
- Suppl_Table2antibodies_new.docx
- Suppl_Table3_NonBrainexpression.docx
- Suppl_Table1-injectedregions_new.docx
